# Supplementary material for: Lawsone Derivatives as Efficient Photopolymerizable Initiators for Free-Radical, Cationic Photopolymerizations, and Thiol—Ene Reactions
Source: Polymers (Basel). 2021 Jun 20;13(12):2015. doi: 10.3390/polym13122015 (PMC8234034; doi:10.3390/polym13122015)
Supplement: Supplementary file 1 [file polymers-13-02015-s001.zip]

Archive with 1 entries (1 files):
- polymers-1260417-supplementary.pdf
